# Supplementary material for: Interaction Study between ESIPT Fluorescent Lipophile-Based Benzazoles and BSA
Source: Molecules. 2021 Nov 6;26(21):6728. doi: 10.3390/molecules26216728 (PMC8586955; doi:10.3390/molecules26216728)
Supplement: Supplementary file 1 [file molecules-26-06728-s001.zip]

Archive with 1 entries (1 files):
- molecules-1434793-supplementary.pdf
